# Supplementary material for: Highly Efficient Photocatalysis Towards Synthesis of Crystalline Hydrothermal Carbonation Carbon
Source: Molecules. 2026 Apr 25;31(9):1421. doi: 10.3390/molecules31091421 (PMC13165260; doi:10.3390/molecules31091421)
Supplement: Supplementary file 1 [file molecules-31-01421-s001.zip]

Archive with 1 entries (1 files):
- molecules-4238614-supplementary.pdf
